# Supplementary material for: Characterisation of the clinical phenotype in Phelan-McDermid syndrome
Source: J Neurodev Disord. 2021 Jul 10;13:26. doi: 10.1186/s11689-021-09370-5 (PMC8272382; doi:10.1186/s11689-021-09370-5)
Supplement: Supplementary file 1 — Additional file 1:. Supplementary Figure 1. Hierarchical clustering dendrogram showing four clusters with the distribution of the included variables. Supplementary table 1. Sensory profile anomalies divided by language level. Supplementary table 2. Scores in behavioural questionnaires based on language level. Supplementary table 3 Medical complaints (parent interviews and medical records). Supplementary table 4. CIRS classification of reported events. Supplementary table 5. Differences in sample characteristics and 22q13 deletion size and trait correlation with deletion size. Supplementary table 6. Cluster number and clinical characteristics. [file 11689_2021_9370_MOESM1_ESM.zip]

Archive with 2 entries (2 files):
- Characterisation of clinical phenotype PMS_Suppmat_May2021.docx
- Characterisation PMS_ Supp fig1 Cluster_mar21.pdf
